# Supplementary material for: Increased Cytokine Levels in Seronegative Myositis: Potential Th17 Immune Response Implications
Source: Int J Mol Sci. 2024 Oct 15;25(20):11061. doi: 10.3390/ijms252011061 (PMC11508411; doi:10.3390/ijms252011061)
Supplement: Supplementary file 1 [file ijms-25-11061-s001.zip]

Archive with 2 entries (2 files):
- Supplementary Figure 1.jpg
- Supplementary Table 1.pdf
